# Supplementary material for: MicroRNA profiling in canine multicentric lymphoma
Source: PLoS One. 2019 Dec 11;14(12):e0226357. doi: 10.1371/journal.pone.0226357 (PMC6905567; doi:10.1371/journal.pone.0226357)
Supplement: S1 Data — (XLS) [file pone.0226357.s013.xls]

## Sheet: Sheet1
			C7p	C9p	C11p	C12p	C14p	C15p	C17p	C18p	C19p	C20p	LSA 55p	LSA 58p	LSA 61p	LSA 63p	LSA 64p	LSA 65p	LSA 67p	LSA 68p	LSA 69p	LSA 70p	LSA 72p	LSA 73p	LSA 76p	LSA 81p	LSA 87p	LSA 90p	LSA 91p	LSA 95p	LSA 96p	LSA 97p	LSA 99p	LSA 101p	LSA 53p	LSA 54p	LSA 56p	LSA 57p	LSA 62p	LSA 71p	LSA 77p	LSA 79p	LSA 82p	LSA 84p	LSA 88p	LSA 92p	LSA 100p	LSA 55Rp	LSA 63Rp
POSITION	miRNA ID	Assay Catalog #	Control Group	Control Group	Control Group	Control Group	Control Group	Control Group	Control Group	Control Group	Control Group	Control Group	Test Group 1	Test Group 1	Test Group 1	Test Group 1	Test Group 1	Test Group 1	Test Group 1	Test Group 1	Test Group 1	Test Group 1	Test Group 1	Test Group 1	Test Group 1	Test Group 1	Test Group 1	Test Group 1	Test Group 1	Test Group 1	Test Group 1	Test Group 1	Test Group 1	Test Group 1	Test Group 2	Test Group 2	Test Group 2	Test Group 2	Test Group 2	Test Group 2	Test Group 2	Test Group 2	Test Group 2	Test Group 2	Test Group 2	Test Group 2	Test Group 2	Test Group 3	Test Group 3
2	cfa-miR-451	MS00030730	17.45	18.07	19.14	19.2	17.23	18.25	19.93	17.95	20.55	16.5	15.6	15.64	16.04	17.31	17.22	15.48	16.94	13.28	17.02	16.1	14.9	15.98	19.45	16.54	18.53	16.27	18.55	15.22	18.69	20.6	17.31	17.74	18.27	15.16	18.67	15.92	17.94	17.54	19.91	15.16	15.67	17.57	17.29	19.5	19.31	15.86	18.29
4	cfa-miR-146a	MS00029617	29.05	29.06	29.78	30.2	29.09	27.91	29.07	29.29	29.77	27.96	27	22.93	25.64	27.3	27.94	22.73	26.99	25.78	27.23	26.52	26.79	28.1	27.2	26.68	29.24	27.25	27.35	27.61	29.16	24.76	25.06	27.12	27.85	27.64	25.92	26.94	29.64	27.97	29.03	25.69	24.89	27.86	24.86	26.84	26.01	28.1	29.43
5	cfa-miR-181b	MS00029722	30.78	30.71	30.75	30.86	30.85	28.83	30.48	30.62	30.33	28.87	28.46	26.55	26.75	27.46	30.6	27.97	27	28.31	29.08	28.6	29.52	29.47	29.63	29.09	31.56	29.68	29.91	29.25	30.75	29.97	29.02	30.19	30.22	28.89	30.08	28.88	30.81	29.34	29.44	27.89	23.68	28.85	27.6	27.16	27.1	28.2	29.31
6	cfa-miR-181a	MS00029715	28.68	29.14	29.3	29.55	28.52	26.97	28.57	28.69	27.94	26.55	26.28	24.17	24.75	26.08	28.1	25.52	24.63	25.74	26.85	26.46	27.15	26.91	28.19	26.49	29.47	27.25	27.76	27.12	29.15	28.73	27.11	28.06	27.83	26.53	27.81	26.56	28.14	27.28	27.25	25.67	21.12	26.28	26.14	25.93	24.23	26.08	28.02
7	cfa-miR-16	MS00037373	20.97	21.35	22.46	22.8	20.99	21.57	23.26	21.31	23.79	19.6	18.98	18.77	19.71	20.53	20.81	19.44	19.94	16.96	20.65	19.82	18.63	19.57	21.88	20.02	22	19.99	21.82	18.69	21.84	23.67	20.25	21.04	22.05	18.71	22.1	19.82	21.45	21.46	22.92	19.37	19.46	21.13	21.52	23.33	21.97	19.2	21.89
8	cfa-miR-145	MS00029610	27.79	27.72	26.66	26.11	25.34	26.79	27.22	27.52	27.28	26.54	26.08	25.19	27.42	26.53	26.43	25.52	26.15	25.75	28.52	26.28	26.86	27.43	25.72	24.57	28.15	26.99	27.91	23.32	29.03	26.16	25.71	27.34	26.47	26.85	27.25	25.21	26.91	26.75	28.04	24.72	25.68	26.11	25.92	26.71	25.16	26.54	22.95
9	cfa-miR-450b	MS00030723	33.9	35.67	35.32	37.32	37.83	33.27	36.42	35.64	40	34.94	32.29	31.08	30.6	32.06	33.5	32.03	34.56	32.31	29.88	32.67	32.44	33.99	34.23	32.73	40	33.02	36.78	32.43	35.59	35.3	34.46	35.26	33.83	34.45	35.97	33.43	35.09	35.08	35.93	30.88	29.82	35.05	31.01	33.65	33.74	32.57	35.83
10	cfa-miR-150	MS00029652	24.05	24.86	22.96	24.69	22.89	24.67	25.25	22.32	26.3	22.26	24.34	21.03	22.93	22.55	25.21	24.63	22.83	22.56	24.36	21.49	23.03	23.01	22.96	21.18	26.14	22.27	24	24.95	24.11	24.55	24.08	24.2	23.03	22.49	25.2	23.65	22.56	25.67	26.6	24.09	24.26	21.54	25.56	23.86	23.62	23.16	23.74
11	cfa-miR-127	MS00029435	33.65	38.13	36.27	35.2	32.23	34.74	35.3	34.81	35.96	32.09	32.86	29.58	31.95	32.66	33.29	32.91	32.7	31.03	33.69	32.1	31.55	31.45	32.46	31.16	34.73	33.07	32.66	32.68	33.82	34.9	29.88	32.78	35.18	34.85	35.99	33.12	31.58	35.73	35.76	32.62	31.24	34.63	35.14	34.89	33.23	33.93	34.11
12	cfa-miR-27a	MS00030212	26.01	25.98	26.42	26.46	26.31	23.47	24.88	25.8	25.08	24.05	23.66	21.01	22.85	22.76	24.48	23.21	21.28	22.79	22.92	23.94	23.16	24.46	24.84	21.52	25.47	22.22	24.59	23.78	25.71	25.57	23.21	25.18	25.31	23.85	25	23.72	25.22	25.99	24.07	23.56	23.65	23.2	23.92	26.13	24.03	23.14	24.86
13	cfa-miR-31	MS00030338	33.3	34.34	33.35	33.31	33.44	32.62	32.92	33.93	33.85	32.58	33.63	25.8	26.66	26.29	30.56	33.13	28.8	28.09	29.06	27.63	28.75	29.9	28.65	29.76	30.43	27.28	29.87	30.78	29.01	34.42	29.83	30.58	33.57	32.96	32.68	32.34	33.54	33.22	33.32	33.75	33.49	34.62	33.56	32.89	33.99	33.21	29.42
14	cfa-miR-29a	MS00030240	27.33	26.87	27	27.57	26.29	26.28	27.48	26.67	28.71	25.2	24.83	20.43	23.08	22.73	25.62	23.62	24.08	22.45	22.83	23.98	22.84	24.96	24.49	21.78	26.46	22.05	24.49	23.96	24.87	26.58	23.27	25.78	27.5	24.87	27.05	25.54	26.56	27.26	28.06	25.09	22.88	25.49	26.05	27.68	26.15	24.99	25.19
15	cfa-miR-181c	MS00029729	30.61	31.66	30.36	30.3	29.75	27.42	29.19	29.91	28.9	27.87	27.14	26.87	25.29	26.58	29.08	27.68	24.68	27.68	29.64	27.51	28.46	27.99	29.31	27.62	29.93	28.98	29.46	29.5	31	29.82	29.32	29.73	28.73	27.87	29.16	27.91	29.06	28.57	27.43	26.68	24.22	26.71	27.48	26.5	26.16	26.52	28.67
18	cfa-miR-222	MS00030149	28.05	27.27	28.66	27.9	28.35	24.6	26.25	27.55	25.83	25.79	25.27	23.28	24.73	24.77	27.15	25.95	22.72	25.87	26.8	25.59	25	25.89	25.89	24.9	27.58	25.58	26.31	26.99	26.46	26.98	26.91	27.08	26.29	25.53	26.54	25.78	27	28.1	24.85	25.77	21.59	24.68	26.88	27.58	27.51	24.62	27.34
19	cfa-miR-34a	MS00030457	33.25	32.96	36.48	32.93	33.94	31.18	33.08	34.81	32.94	31.69	29.8	25.56	26.05	25.77	29.13	30.42	26.82	26.69	26.98	27.49	27.15	29.72	26.86	26.32	30.15	25.97	29.8	30.77	29.23	30.97	27.98	30.51	32.13	30.52	31.53	31.07	33.29	32.12	30.26	30.89	29.71	30.09	30.73	31.32	31.33	29.97	31.28
20	cfa-miR-125b	MS00029421	27.45	27.44	28.01	26.65	25.64	26.66	26.99	27.88	27.71	25.94	26.46	24.89	26.68	26.45	27.47	25.92	25.32	26.2	27.46	26.73	27.04	27.04	27.24	25.91	28.46	27.32	28.68	26.17	28.65	28.33	27.05	27.46	27.76	26.79	28.16	25.63	27.22	27.21	27.85	25.65	26.67	26.94	27.18	27.71	27.13	26.61	23.19
21	cfa-miR-148a	MS00029631	27.46	27.21	28.6	28.79	27.43	27.45	29.07	27.88	29.79	26.07	25.49	24	26.34	27.32	27.13	25.58	27.01	23.83	25.94	26.56	24.7	26.62	29.04	26.59	28.71	25.97	28.33	24.96	28.33	29.33	26.72	27.68	28.34	24.89	28.33	26.68	27.53	27.58	29.27	26.04	26.43	27.55	27.54	28.66	27.86	25.98	28.27
22	cfa-miR-182	MS00029743	35.06	34.62	35.29	40	34.56	34.15	34.28	39.43	35.15	33.92	32.79	29.21	30.81	30.56	30.37	29.17	30.7	29.65	29.85	32.1	29.82	33.25	30.93	29.34	35.65	30.13	30.9	32.17	31.23	31.87	32.18	32.88	31.73	33.51	33.66	31.88	35.55	33.71	33.83	32.2	33.78	34.32	31.19	30.27	32.05	32.75	34.89
23	cfa-miR-101	MS00029351	28.87	29.53	29.84	30.22	29.5	28.27	29.56	29.07	29.88	27.43	25.86	25.48	26.46	26.62	27.76	26.74	26.41	25.06	26.7	26.94	25.64	27.25	28.97	26.23	29.29	26.24	28.63	26.65	30.04	31.03	27.73	28.77	28.44	26.55	28.99	27.55	28.68	28.33	28.47	26.25	25.8	27.61	27.51	29.21	28.54	26.19	28.61
24	cfa-miR-155	MS00029680	32.2	32.57	31.28	32.5	31.31	30.7	32.03	32.32	31.84	31.52	31.25	26.83	26.17	27.31	31.47	28.08	28.93	29.79	29.28	28.63	29.17	30.26	29.5	29.56	31.74	27.45	30.73	30.93	27.8	30.04	31.6	31.8	30.24	32.24	32.6	31.53	31.79	33.8	31.54	30.79	30.7	31.84	32.04	31.14	32.51	30.92	30.02
25	cfa-miR-423a	MS00030660	25.05	24.87	25.85	26.05	24.15	24.91	26.11	24.65	26.02	23.13	23.57	22.47	24.36	24.09	24.69	24.71	23.23	22.08	24.89	24.18	23.12	23.61	23.84	23.95	25.93	24.28	25.18	22.89	25.18	25.43	23.7	25.3	25.63	23.81	26.67	24.86	25.72	25.55	25.08	23.76	23.68	25.02	25.77	26.28	25.32	23.29	25.14
26	cfa-miR-450a	MS00030716	32.62	33.76	33.01	34.7	33.04	31.24	33.82	33.76	33.87	33.57	30.5	29.66	27.89	30.78	32.53	30.17	32.01	29.87	28.78	30.82	30.19	31.6	33.52	31.22	33.03	31.25	34.13	31.12	32.84	35.62	33.49	32.21	33.68	32.26	33.49	31.32	34.7	33.28	34.16	30.06	27.83	32.72	29.75	31.18	33.24	30.7	32.09
27	cfa-miR-19b	MS00029953	24.23	24.52	25.5	25.84	24.51	23.9	25.64	24.51	26.02	22.62	21.74	20.57	22.53	22.15	23.2	22.01	22.1	20.19	22.44	22.52	21.03	22.58	24.17	22.01	24.68	21.93	23.87	22.05	25.06	26.22	21.7	24.78	24.61	21.67	24.6	22.92	24.46	24.24	24.73	22.29	21.75	23.66	23.84	25.65	24.09	22	24.55
28	cfa-miR-143	MS00029596	31.54	30.87	29.19	29.44	28.89	30.29	30.15	30.78	30.52	30.5	28.79	27.86	29.18	28.16	29.83	28.44	30.08	29.11	29.17	29.26	29.89	31.6	29.48	27.83	31.74	28.74	31.75	26.89	31.47	31.52	29.36	30.84	30.44	30.26	31.37	28.84	30.88	30.74	31.08	28.68	28.21	29.54	29.43	31.19	29.28	29.21	26.28
29	cfa-miR-125a	MS00029414	28.2	27.23	27.64	26.79	26.44	27.19	27.43	28.47	28.76	26.5	27.52	26.33	27.97	27.57	27.89	27.62	27.94	27.93	28.1	28.47	27.92	28.17	27.69	26.71	29.65	28.25	28.84	26.73	29.12	29.33	27.42	28.45	27.92	28.09	28.48	26.65	28.79	28.25	29.23	26.11	27.86	27.78	27.8	29.07	27.05	27.82	24.61
30	cfa-miR-181d	MS00029736	31.2	31.5	32.07	31.45	31.59	28.54	30.59	31.11	29.68	30.25	29.32	27.87	27.84	28.55	31.15	29.17	26.68	30.26	29.65	29.71	30.96	30.3	30.25	29.61	31.62	30.14	31.49	30.69	31.91	30.61	31.65	32.24	30.61	29.89	30.44	30.19	31.32	30.64	29.1	29.26	24.85	28.84	29.18	28.02	29.14	28.75	30.64
31	cfa-miR-15a	MS00029687	25.92	26.47	27.49	27.58	25.87	25.85	27.62	26.09	28.56	24.2	23.56	22.96	23.99	24.83	25.45	23.79	24.44	21.81	24.64	24.57	22.74	24.23	26.91	24.75	27.02	24.27	26.59	23.65	27.25	28.44	24.43	26.6	26.7	23.73	26.62	24.72	26.2	26.22	26.81	24.03	24.09	25.36	25.71	27.49	26.16	23.76	26.6
34	cfa-mir-21	MS00037380	26.77	26.19	26.83	27.15	26.84	24.49	25.86	26.33	26.2	25.73	24.01	20.78	22.59	22.74	25.55	23.08	22.12	23.01	22.31	24.06	22.89	25.24	24.75	22.93	26.44	22.09	24.77	24.13	25.58	25.33	24.64	25.82	26.15	24.29	25.69	24.87	25.88	26.73	25.45	24.96	24.45	24.65	24.82	25.92	25.74	24.3	25.78
35	cfa-miR-29b	MS00030247	29.79	30.97	30.76	31.12	29.98	30.02	30.91	30.16	32.04	28.14	27.25	25.05	25.85	25.7	28.71	26.69	26.91	25.51	26.9	27.18	25.61	27.7	27.78	25.34	30.22	25.49	28.02	27.36	29.7	30.11	26.58	29.11	29.58	27.56	29.57	28.12	29.34	29.44	30.02	27.08	25.88	27.64	28.01	29.86	28.76	27.34	28.46
36	cfa-miR-29c	MS00030254	27.19	26.86	27.09	27.74	26.36	26.52	27.55	26.7	28.56	25.16	24.81	20.35	23.08	22.7	25.45	23.55	23.86	22.25	22.56	23.97	22.79	25	24.46	21.64	26.36	21.82	24.46	23.9	25.01	26.31	23.15	26.63	27.17	24.8	27.05	25.45	26.75	27.33	28.16	25.29	22.81	25.65	26.05	27.85	26.2	25.05	25.3
37	cfa-miR-23a	MS00030170	24.97	24.22	25.06	24.98	24.96	22.21	23.52	24.62	23.48	22.97	22.48	20.78	22.59	22.61	23.53	22.88	20.18	22.58	22.52	23.24	22.89	23.11	24.05	21.84	24.71	22.07	24.04	23.08	24.7	24.79	23.72	25	24.5	22.75	24.2	22.79	24.65	25.35	22.82	22.92	23.48	22.42	23.66	25.89	23.84	21.99	24.38
38	cfa-miR-183	MS00029750	36.09	35.88	40	40	36.97	36.67	36.11	37.72	37.16	35.73	35	29.77	31.18	31.19	32.03	29.95	31.93	30.67	30.31	33.32	30.21	32.12	31.32	29.9	36.11	30.96	30.75	32.83	31.85	32.82	31.06	33.5	32.66	33.54	38.12	33.92	35.04	35.18	35.87	31.52	36.63	34.89	31.23	31.16	32.86	34.56	33.89
39	cfa-miR-130b	MS00029484	31.22	31.56	31.69	33.59	31.88	29.53	31.76	30.89	31.71	29.81	30.17	26.44	28.35	28.08	29.99	28.42	27.06	27.94	29.58	29.72	28.29	29.41	28.15	27.8	30.5	27.68	29.08	28.67	30.96	30.17	26.01	30.49	30.82	28.88	29.92	29.8	31.06	31.05	29.57	29.06	25.03	29.6	27.87	30.59	29.23	29.22	31.19
40	cfa-miR-18a	MS00029848	26.86	26.95	28.36	28.43	27.42	26.01	27.75	27.15	28.21	25.66	24.24	23.55	24.69	24.53	25.89	24.75	24.23	22.97	25.04	25.19	23.31	25.5	26.27	25.01	27.08	24.57	26.76	24.33	27.62	28.6	25.14	26.83	27.12	24.28	27.31	25.62	26.99	26.78	26.59	24.56	24.59	26.01	26.22	28.07	27.49	24.56	27.27
41	cfa-miR-26b	MS00030205	25.8	25.21	26.87	26.77	25.99	24.05	25.34	26.13	25.32	25.1	23.5	23.03	23.64	24.01	25.91	24.56	22.18	22.87	23.45	24.66	23.59	25.48	27.07	25.49	26.87	23.84	26.86	24.45	26.18	28.12	27.87	26.96	26.35	23.44	26.43	24.51	26.46	26.56	24.11	23.92	24.79	24.05	25.31	27.66	27.95	23.62	26.17
42	cfa-miR-19a	MS00029946	24.19	24.33	25.47	25.94	24.53	23.8	25.51	24.44	26.01	22.58	21.57	20.62	22.52	22.06	23.1	21.85	22.01	20.16	22.19	22.51	20.95	22.52	24.14	21.95	24.61	21.83	23.8	21.98	25.05	26.22	21.68	24.22	24.66	21.51	24.57	23.01	24.3	24.07	24.63	22.29	21.5	23.6	23.73	25.62	23.97	22.04	24.43
43	cfa-miR-30b	MS00030310	27.58	27.26	28.67	28.26	27.22	26.62	27.85	27.6	28.02	26.06	25.48	21.7	24.29	23.97	26.1	24.87	24.05	23.59	25.29	24.9	23.87	25.66	25.55	24.89	27.48	23.82	26.28	24.97	27.08	27.05	26.01	26.33	27.63	25.08	27.88	25.5	27.6	27.57	27.43	25.27	24.64	26.64	26.52	27.96	27.19	25.65	26.5
44	cfa-miR-99a	MS00031206	28.67	28.74	28.78	28.36	27.88	27.58	28.34	29.1	28.85	26.7	26.95	25.54	27.5	27.02	27.63	26.09	25.55	26.31	28.79	27.92	27.67	27.52	28.57	25.72	28.72	28.23	29.11	27.02	30.43	28.86	27.43	29.09	28.81	27.57	28.44	26.73	28.5	28.96	28.58	27.24	27.61	27.32	28.09	29.11	27.72	26.9	25.18
45	cel-miR-39-3p	MS00019789	24.34	24.84	25.08	24.11	24.65	24.03	24.57	24.48	24.67	23.55	22.77	21.54	23.01	21.43	22.67	21.75	23.51	21.76	22.13	22.2	23.56	22.91	23.95	21.52	21.92	22.72	21.84	22.78	23.2	22.35	21.81	23.29	24.46	23.02	22.62	23.89	22.96	23	24.44	23.78	21.65	22.08	21.88	23.55	21.78	25.31	26
46	miRTC	N/A	21.45	21.5	22.09	21.68	21.51	21.15	21.49	21.45	21.22	21.03	20.83	21.7	20.74	21.1	21.47	20.95	21.65	21.21	22.18	21.27	21.15	21.43	21.04	20.94	21.21	21.61	21.33	22.12	22.46	21.6	21.65	21.96	21.91	22.08	21.9	21.79	21.87	21.6	20.94	20.9	20.62	20.98	20.81	20.77	21.28	21	21.04
47	PPC	N/A	21.74	22.04	22.31	22.05	22.2	21.87	21.65	21.77	21.82	21.68	21.87	21.63	21.84	21.63	21.71	21.49	21.7	21.74	21.65	21.56	21.53	21.25	21.33	21.21	21.78	21.65	21.56	21.52	21.7	21.7	21.44	21.5	21.24	21.6	21.26	21.61	21.66	21.65	21.33	21.63	21.33	21.73	21.66	21.65	21.57	21.45	21.53
[truncated: 7 more columns]
