# Supplementary material for: MicroRNA profiling in canine multicentric lymphoma
Source: PLoS One. 2019 Dec 11;14(12):e0226357. doi: 10.1371/journal.pone.0226357 (PMC6905567; doi:10.1371/journal.pone.0226357)
Supplement: S2 Data — (XLS) [file pone.0226357.s014.xls]

## Sheet: Sheet1
			C7	C9	C11_2	C12	C14	C15	C17	C18	C19	C20	LSA 55	LSA 58	LSA 61	LSA 63	LSA 64	LSA 65	LSA 67	LSA 68	LSA 69	LSA 70	LSA 72	LSA 73	LSA 76	LSA 81	LSA 87	LSA 90	LSA 91	LSA 95	LSA 96	LSA 97	LSA 99	LSA 101	LSA 53	LSA 54	LSA 56	LSA 57	LSA 62	LSA 71	LSA 77	LSA 79	LSA 82	LSA 84	LSA 88	LSA 92	LSA 100	LSA 55R	LSA 63R
POSITION	miRNA ID	Assay Catalog #	Control Group	Control Group	Control Group	Control Group	Control Group	Control Group	Control Group	Control Group	Control Group	Control Group	Test Group 1	Test Group 1	Test Group 1	Test Group 1	Test Group 1	Test Group 1	Test Group 1	Test Group 1	Test Group 1	Test Group 1	Test Group 1	Test Group 1	Test Group 1	Test Group 1	Test Group 1	Test Group 1	Test Group 1	Test Group 1	Test Group 1	Test Group 1	Test Group 1	Test Group 1	Test Group 2	Test Group 2	Test Group 2	Test Group 2	Test Group 2	Test Group 2	Test Group 2	Test Group 2	Test Group 2	Test Group 2	Test Group 2	Test Group 2	Test Group 2	Test Group 3	Test Group 3
2	cfa-miR-451	MS00030730	20.85	22.15	18.57	18.73	21.64	23.89	21.54	15.75	15.88	14.65	19.76	20.97	20.44	18.31	19.35	23.89	18.43	22.01	15.55	19.01	16.25	22.03	19.88	23.24	17.54	20.84	18.82	18.56	21.99	22.3	18.63	17.27	18.7	19.7	19.45	16.15	19.73	21.47	22.89	18.29	20.82	17.13	19.09	21.23	20.76	23.96	20.92
4	cfa-miR-146a	MS00029617	19	18.66	20.23	23.21	23.22	23.56	22.95	21.65	19.8	22.82	20.15	22.09	22.86	22.63	23.7	20.86	23.98	23.33	24.19	24.49	23.02	25.47	22.87	23.21	24.26	25.42	23.87	22.52	25.83	19.3	22.47	21.32	20.23	21.85	21.09	20.95	25.21	19.63	19.19	19.7	23.56	22.52	20.99	19.91	19.85	20.49	24.09
5	cfa-miR-181b	MS00029722	21.54	22.06	22.78	25.59	26.66	27.06	25.87	23.95	23.56	25.22	25.84	23.19	23.83	23.02	27.75	23.69	25.81	24.95	23.95	23.47	26.13	24.76	24.14	26.19	25.02	25.52	24.46	24.93	26.21	22.86	24.63	22.58	23.42	25.09	18.9	18.75	24.75	18.49	18.41	18.95	20.3	26.07	22.85	19	18.2	25.15	24.16
6	cfa-miR-181a	MS00029715	20.94	20.6	21.19	24.26	25.07	26.1	24.47	22.46	22.05	23.68	24.63	22.05	22.92	21.97	26.71	22.62	24.64	23.84	22.85	22.23	25.14	23.47	23.21	25.18	23.85	24.56	23.53	23.56	25.09	21.7	24	21.33	21.95	23.72	18.21	17.5	22.6	17.42	17.08	17.9	19.61	24.71	22.28	17.73	15.85	23.57	23.21
7	cfa-miR-16	MS00037373	17.7	17	18.04	20.84	21.7	22.45	21.04	18.73	18.31	18.72	20.82	19	19.08	17.69	19.9	20.24	18.91	19.84	18.43	18.09	19.05	19.6	18.63	20.6	19.12	19.09	19.3	19.49	19.83	18.9	19.54	18.15	18.29	18.82	18.58	17.94	19.57	18.24	18.03	17.48	20.11	19.7	20.77	17.75	17.75	21.04	19.2
8	cfa-miR-145	MS00029610	19.13	18.95	22.54	25.74	26.03	25.94	23.95	23.68	22.78	21.01	24.68	23.34	25.7	23.92	25.45	27.07	23.68	24.7	24.54	24.44	24.58	25.47	24.29	25.16	24.08	25.66	24.78	23.47	29.51	24.77	24.43	24.09	26.15	22.91	22.02	22.29	23.94	22.79	21.86	22.3	29.1	22.75	25.29	22.66	24.03	26.86	24.64
9	cfa-miR-450b	MS00030723	28.14	28.63	31.66	33.62	34.14	31.57	34.7	28.93	30.65	32.47	32.49	32.23	27.91	32.47	33.66	32.34	31.93	32.5	26.1	32.24	32.42	28.42	33.7	34.26	29.52	29.06	30.51	29.48	29.29	30.42	31.49	31.19	27.12	31.67	24.31	28.43	33.67	27.63	27.16	23.5	26.81	31.51	27.47	23.46	31.7	33.54	34.79
10	cfa-miR-150	MS00029652	15.2	16.21	16.58	19.1	19.44	20.64	19.28	17.34	16.87	19.59	20.54	21.66	21.48	18.62	23.23	24.58	19.6	20.19	21.01	20.49	20.9	21.95	19.97	18.77	22.19	20.46	20.58	20.59	22.76	21.29	21.53	20.48	19.88	15.78	19.52	20.01	22.46	18.82	18.71	18.07	24.19	15.81	21.02	18.5	17.95	19.97	20.55
11	cfa-miR-127	MS00029435	27.31	27.63	28.82	31.54	31.46	31.94	30.9	29.09	29.43	27.7	28.69	29.28	29.85	29.09	30.51	29.93	29.42	29.26	28.83	28.83	29.9	29.94	29.6	29.59	28.26	29.52	29.02	29.59	30.89	29.79	29.48	27.34	29.69	29.84	29.21	29.12	28.06	29.27	28.99	31.26	30.57	29.98	31.11	28.3	28.82	27.88	28.5
12	cfa-miR-27a	MS00030212	18.22	17.5	19.02	22.32	22.64	22.86	21.77	19.91	19.28	19.65	19.82	21.05	21.52	19.84	23.67	21.81	20.07	20.46	21.34	20.1	21.8	21.51	21.58	20.61	21.64	20.66	21.91	21.26	21.83	20.49	22.45	19.96	19.47	19.45	19.83	18.88	19.83	19.28	18.93	18.81	24.09	19.27	21.84	19.51	18.54	20.3	21.28
13	cfa-miR-31	MS00030338	23.63	22.15	23.69	26.48	26.62	27.88	25.72	25.41	24.63	25.64	29.3	21.41	21.9	20.76	22.5	32.56	21.75	21.06	21.87	20.32	22.43	22.31	21.26	24.87	20.91	21.67	22.22	22.18	21.99	31.22	22.79	20.21	28.2	26.09	28.76	28.59	28.49	28.92	25.93	27.77	29.71	27.62	28.7	27.01	28.69	28.17	21.84
14	cfa-miR-29a	MS00030240	16.78	16.21	17.81	21.12	21	21.74	20.52	18.7	17.97	19.13	17.21	19.06	18.3	17.82	20.97	20.05	18.72	18.06	19.06	18.34	19.55	20.08	17.81	18.74	19.44	18.52	19.2	20.02	20.27	19.47	19.96	17.29	19.76	17.62	20.33	18.55	20.01	20.26	18.67	19.6	21.18	18.26	21.04	19.43	19.12	17.59	18.91
15	cfa-miR-181c	MS00029729	21.83	21.09	21.81	24.75	25.9	26.88	25	23.43	22.83	24.16	25.26	22.53	23.64	22.71	27.25	23.24	25.02	24.55	23.19	22.5	26.03	23.7	23.86	25.99	24.1	25.08	23.97	24.15	25.84	22.15	24.54	21.91	23.04	24.54	18.77	18.09	22.85	17.93	17.57	18.43	20	25.63	22.73	18.15	16.49	23.88	23.71
18	cfa-miR-222	MS00030149	20.64	21.01	21.83	24.59	25.01	25.29	24.69	22.82	22.36	23.58	23.51	23.09	22.46	21.97	27.7	22.73	25.92	24.08	25.81	21.74	22.9	25.34	22.88	24.03	23.08	23.72	23.57	23.18	23.22	21.59	24.47	21.79	18.68	21.58	21.02	21.59	22.54	21.71	21.93	19.3	20.79	21.2	25.79	21.6	22.68	24.62	22.79
19	cfa-miR-34a	MS00030457	24.12	23.09	25.64	28.69	27.96	28.26	26.59	25.99	24.96	24.36	20.89	23.85	22.23	20.98	23.46	28.63	21.74	21.57	22.04	21.8	23.48	22.71	21.7	23.82	22.2	22.15	24.45	24.5	23.17	24.35	23.89	20.64	25.17	26.94	24.96	25.9	25.1	27.48	24.97	24.99	26.47	26.26	27.73	25.82	26.63	23.95	25.16
20	cfa-miR-125b	MS00029421	19.2	20.01	21.95	24.63	25	24.81	24.08	23.06	21.96	20.32	24.52	24.34	25.63	24.21	24.07	22.1	24.31	25.19	24.81	25.13	25.15	25.86	24.62	24.28	22.86	25.53	24.8	23.86	28.59	23.26	25.2	25.28	24.6	23.78	22.46	22.85	22.55	23.77	22.1	22.66	26.59	23.54	25.7	22.91	24.58	25.95	24.17
21	cfa-miR-148a	MS00029631	18.77	17.73	21.34	23.92	23.69	22.93	23.01	20.53	21.17	20.26	24.84	24.88	26.11	24.55	26.15	26.02	24.98	24.92	24.55	25.83	25.07	26.28	24.95	25.43	25.45	26.45	25.04	23.89	27.97	24.49	24.95	24.9	22.51	23.08	22.31	23.42	20.44	23.68	21.52	22.57	23.76	22.41	24.02	20.44	23.5	25.8	25.78
22	cfa-miR-182	MS00029743	25.89	25.56	27.13	30.48	29.59	29.58	29.53	27.78	27.43	29.6	24.48	29.23	28.52	26.65	24.84	24.23	27.56	25.69	26.44	29.66	25.68	25.84	27.77	27.29	29.44	28.77	25.37	28	26.98	26.58	27.79	24.68	21.67	27.94	23.45	22.25	32.15	22.95	23.1	21.75	34.02	30.02	25.89	21.71	21.95	23.94	28.08
23	cfa-miR-101	MS00029351	21.69	19.72	20.79	23.96	24.64	25.87	23.61	22.04	21.51	22.28	21.21	22.61	22.7	20.25	24.07	25.28	22.04	21.57	22.61	21.72	22.62	22.88	21.53	21.93	22.59	22.2	22.75	23.1	23.53	23.73	23.44	20.28	20.48	21.44	22.34	21.09	22.28	21.99	20.93	21.02	24.17	21.95	23.98	20.97	21.2	20.74	22.14
24	cfa-miR-155	MS00029680	20.18	20.21	21.25	24.48	25.13	25.13	24.17	22.72	21.65	24.51	22.22	22.51	21.97	21.96	23.98	21.84	22.97	23.72	23.08	22.49	22.86	23.8	23.51	23.68	23.17	22.86	23.68	23.63	22.85	22.16	23.93	22.16	21.84	23.42	22.12	22.8	23.22	22.87	22.75	22.18	29.18	24.66	25.09	22.34	22.81	22.2	22.99
25	cfa-miR-423a	MS00030660	22.12	22.21	23.25	25.59	26.68	26.59	25.6	23.71	23.51	24.42	22.98	23.62	23.12	22.32	24.88	24.28	23.21	24.07	23.22	22.75	24.47	23.94	23	24.91	23.61	23.73	23.8	24.46	24.14	23.23	24.49	21.87	23.27	24.01	23.26	22.05	23.59	23.09	22.54	22.68	25.19	24.98	25.9	22.76	23.27	22.98	23.57
26	cfa-miR-450a	MS00030716	25.78	26.55	29.25	31.64	32.19	29.65	31.84	26.86	28.14	30.14	30.54	29.86	25.66	30.27	31.53	30.85	30.83	29.88	24.42	30.44	30.44	26.42	31.5	31.86	27.77	27.11	27.99	27.67	26.8	27.92	29.15	29.12	24.43	29.53	21.88	25.89	28.85	25.48	24.91	21.24	24.99	29.45	24.51	21.07	29.5	31.6	31.99
27	cfa-miR-19b	MS00029953	19.36	18.19	19.1	22.07	22.69	23.75	22.17	19.66	19.7	20.31	18.63	19.08	19	17.56	19.72	20.48	18.63	19.22	18.51	17.96	19.28	19.6	18.89	20.55	18.63	18.56	18.96	19.54	19.67	19.62	18.71	17.01	19.17	20.47	19.87	18.54	23.88	18.77	19.36	19.53	20.54	20.6	21.77	18.54	18.47	18.48	19.05
28	cfa-miR-143	MS00029596	19.47	18.8	22.27	26	26.23	26.12	24.13	23.53	22.62	20.64	23.98	22.98	25.67	23.25	25.13	27.01	23.25	24.13	24.11	24.09	24.27	24.95	24.15	24.91	23.9	25.32	24.48	23.23	29.26	24.48	24.06	23.65	25.91	22.73	21.75	22.45	23.08	22.65	21.34	22.01	28.87	22.74	24.62	22.32	23.84	26.29	24.19
29	cfa-miR-125a	MS00029414	20.55	21.21	23.97	26.59	26.13	25.96	25.32	24.65	23.78	22.84	23.88	25.27	26.68	25.43	27.28	28.88	25.57	26.75	26.1	26.15	25.8	27.2	25.44	26.26	25.94	27.58	26.52	24.95	29.83	26.59	26.09	26.27	21.88	23.96	22.08	22.86	24.98	22.99	22.43	19.54	29.09	24.84	25.22	23.72	21.82	25.48	26.93
30	cfa-miR-181d	MS00029736	22.66	23.49	24.21	26.93	27.98	27.85	27.26	25.17	24.87	26.34	27.34	24.14	24.94	24.57	28.96	24.59	26.94	26.26	24.87	23.96	27.54	25.75	25.56	27.68	25.89	26.62	25.57	26.23	27.2	23.97	25.43	23.91	25.01	26.54	19.74	19.92	25.82	19.49	19.47	19.91	21.11	27.27	23.82	20.15	19.71	26.85	25.64
31	cfa-miR-15a	MS00029687	20.83	19.46	20.81	23.95	24.71	25.1	23.95	21.59	21.02	21.66	24.18	21.96	22.22	20.49	22.94	22.53	21.76	23.96	21.47	20.94	21.85	22.48	21.51	24.5	24.23	21.59	22.16	22.02	22.35	21.56	22.87	21.43	21.1	22.63	22.34	20.86	21.5	21.06	21.07	20.94	22.64	23	23.91	20.44	21.11	23.95	21.99
34	cfa-mir-21	MS00037380	15.12	15.15	17.04	19.93	20.13	20.02	19.54	17.11	17.08	19.48	19.84	19.16	17.86	17.34	19.59	19.14	18.45	18.61	18.08	18.67	17.95	20.16	18.5	19.09	19.42	18.79	18.84	18.45	19.99	17.52	19.03	17.23	19.26	17.61	17.96	18.28	16.94	20.05	17.45	18.13	20.64	18.03	20.03	16.71	18.83	20.8	19.26
35	cfa-miR-29b	MS00030247	21.5	18.63	19.73	22.89	23.08	24.46	22.35	21.55	20.85	21.56	20.14	21.73	21.66	18.95	22.99	22.84	20.53	20.36	21.59	20.64	21.09	21.85	20.07	21.09	21.54	20.75	21.84	21.69	22.16	21.33	22.11	18.7	20.89	19.45	23.33	21.11	24.34	23.24	21.06	22.19	24.13	20.44	23.74	21.1	21.55	19.46	20.73
36	cfa-miR-29c	MS00030254	16.9	16.48	17.93	21.09	20.98	21.5	20.45	18.7	18.09	19.22	17.15	18.89	18.09	17.15	20.58	20	18.7	18	18.99	18.18	19.21	19.9	17.8	18.64	19.17	18.26	19.09	20.02	19.84	19.14	19.87	17.16	19.99	17.95	20.13	18.5	19.94	20.48	18.74	19.58	20.61	18.52	20.99	19.71	19.23	17.47	18.87
37	cfa-miR-23a	MS00030170	18.1	18.65	20	22.69	23.13	22.99	22.15	20.53	19.91	20.61	20.22	21.9	22.26	20.64	24.53	22.59	20.83	21.74	22.47	20.86	22.1	22.44	22.49	21.74	22.91	21.69	22.68	22.13	22.55	21.12	23	20.83	19.75	19.9	20.33	19.73	22.23	19.94	19.65	19.64	24.67	19.68	22.47	20.29	18.99	20.94	22.09
38	cfa-miR-183	MS00029750	27.5	26.82	28.56	31.11	30.97	31.03	30.45	29.33	28.88	30.2	26.81	31.32	29.63	28.19	26.61	26.41	28.97	27.52	27.75	31.25	27.12	27.53	29.75	29.54	30.46	30.35	27.1	29.8	28.8	27.81	29.49	26.33	23.48	29.29	24.86	24.12	32.7	24.97	25.02	23.23	33.84	32.29	27.29	23.53	24.87	25.97	29.82
39	cfa-miR-130b	MS00029484	25.58	24.8	25.74	29.05	29.9	29.95	29.54	26.99	26.97	27.81	26.48	26.06	26.42	24.94	26.33	26.57	25.5	27.05	25.46	25.42	25.94	26.43	25.55	28.13	25.03	25.2	26.21	26.31	26.46	25.08	24.73	23.67	24.98	28.03	22.87	23.56	27.96	23.63	23.43	25.33	25.58	28.73	26.02	23.15	24.56	26.52	26.46
40	cfa-miR-18a	MS00029848	22.54	21.88	22.59	25.72	26.52	27.21	26.13	22.88	23.14	23.54	23.94	22.29	22.22	20.27	22.17	23.58	21.67	22.81	21.3	20.99	21.79	22.33	21.32	24.11	21.48	22.14	22.09	22.18	22.85	22.48	21.09	19.68	22.23	23.58	22.82	22.64	26.83	22.95	23.03	22.98	24.04	23.77	24.66	21.88	23.72	24.57	21.96
41	cfa-miR-26b	MS00030205	17.49	18	19.18	21.63	21.85	22.5	21.59	19.87	19.02	20.29	21.02	21.2	20.82	19.64	23.04	22.13	21.03	21.2	20.94	20.64	21.11	21.88	20.56	21.84	21.2	20.8	21.15	21.84	22.05	21.44	22.02	20.62	19.88	20.14	20.66	19.83	21.79	20.23	19.8	19.58	21.2	20.75	22.5	20.17	19.11	21.27	21.18
42	cfa-miR-19a	MS00029946	19.31	18.2	19.03	22.08	22.58	23.71	22.12	19.54	19.57	20.18	18.67	18.99	18.96	17.37	19.5	20.36	18.56	19.09	18.28	17.91	19.19	19.23	18.66	20.48	18.31	18.49	18.88	19.47	19.65	19.46	18.5	17.05	19.15	20.32	19.82	18.61	23.63	18.81	19.35	19.48	20.43	20.51	21.62	18.59	18.48	18.5	19.02
43	cfa-miR-30b	MS00030310	19.77	19.42	20.49	23.21	23.53	24.45	23.22	21.25	20.71	22.07	20.8	21.32	21.04	19.65	22.7	22.83	21.28	21.89	21.68	20.27	20.93	22.06	20.28	22.81	21.26	20.73	21.57	22.2	22.03	20.86	22.43	19.16	20.88	21.83	20.93	19.9	27.32	21.16	20.32	19.63	23.45	22.21	23.11	20.17	20.62	21.13	21.23
44	cfa-miR-99a	MS00031206	20.53	20.58	22.29	25.19	25.52	25.5	24.9	23.46	22.45	21.81	25.07	25.2	25.95	24.9	23.51	21.53	25.29	25.93	25.33	25.56	25.86	26.76	25.59	24.51	21.98	26	25.59	24.46	28.74	22.8	25.6	25.59	25.07	24.66	23.44	23.72	23.64	24.48	22.92	23.43	27.25	24.43	26.02	23.56	25.43	25.78	23.63
46	miRTC	N/A	21.75	21.48	21.7	21.01	21.18	21.59	21.21	21.23	21.19	21.28	21.66	21.8	21.44	21.26	21.44	21.02	21.1	21.26	21.13	21.48	21.27	21.46	21.29	21.34	21.47	21.12	21.42	21.34	21.73	21.65	21.66	21.6	21.55	21.6	21.56	21.64	21.48	21.52	21.58	21.61	21.89	21.81	21.57	21.62	21.59	20.53	20.79
47	PPC	N/A	21.77	21.68	21.7	22.27	21.71	21.87	21.58	21.8	21.7	21.63	21.67	21.65	22.18	22	22.2	21.96	22.03	21.69	21.95	21.84	22.2	22.14	22.04	21.57	21.74	21.35	21.69	21.49	21.6	21.81	21.94	21.89	22.62	21.96	21.66	22.11	22.1	21.97	21.81	21.29	22.04	21.65	21.22	21.46	21.75	21.71	21.62
[truncated: 7 more columns]
